# Supplementary material for: Biological Evaluation of Triorganotin Derivatives as Potential Anticancer Agents
Source: Molecules. 2023 May 2;28(9):3856. doi: 10.3390/molecules28093856 (PMC10180515; doi:10.3390/molecules28093856)
Supplement: Supplementary file 1 [file molecules-28-03856-s001.zip]

Archive with 1 entries (1 files):
- molecules-2344138-supplementary.docx
